# Supplementary material for: Differential Pasting and Rheological Properties of Diverse Underutilized Starches Modified by Acetic Anhydride and Vinyl Acetate
Source: Foods. 2025 Jun 24;14(13):2227. doi: 10.3390/foods14132227 (PMC12249025; doi:10.3390/foods14132227)
Supplement: Supplementary file 1 [file foods-14-02227-s001.zip]

Archive with 1 entries (1 files):
- foods-3668045-supplementary.pdf
